# Supplementary material for: Interleukin-1β depresses neuronal activity in the rat olfactory bulb even during odor stimulation
Source: PLoS One. 2025 Sep 18;20(9):e0332592. doi: 10.1371/journal.pone.0332592 (PMC12445527; doi:10.1371/journal.pone.0332592)
Supplement: S2 File — Raw data of PBS R3 and R4 LFP recordings. (ZIP) [file pone.0332592.s004.zip]

Archive with 5 entries (4 files):
- PBS R3 and R4 LFP recordings/
- PBS R3 and R4 LFP recordings/PBS 3.DAT
- PBS R3 and R4 LFP recordings/PBS 3.GNT
- PBS R3 and R4 LFP recordings/PBS 4.DAT
- PBS R3 and R4 LFP recordings/PBS 4.GNT
