# Supplementary material for: Interleukin-1β depresses neuronal activity in the rat olfactory bulb even during odor stimulation
Source: PLoS One. 2025 Sep 18;20(9):e0332592. doi: 10.1371/journal.pone.0332592 (PMC12445527; doi:10.1371/journal.pone.0332592)
Supplement: S7 File — Raw data of IL-1b R5 and R6 LFP recordings. (ZIP) [file pone.0332592.s009.zip]

Archive with 5 entries (4 files):
- IL-1b R5 and R6 LFP recordings/
- IL-1b R5 and R6 LFP recordings/IL-1b R5.DAT
- IL-1b R5 and R6 LFP recordings/IL-1b R5.GNT
- IL-1b R5 and R6 LFP recordings/IL-1b R6.DAT
- IL-1b R5 and R6 LFP recordings/IL-1b R6.GNT
