# Supplementary material for: Interleukin-1β depresses neuronal activity in the rat olfactory bulb even during odor stimulation
Source: PLoS One. 2025 Sep 18;20(9):e0332592. doi: 10.1371/journal.pone.0332592 (PMC12445527; doi:10.1371/journal.pone.0332592)
Supplement: S14 File — Processed data of LFP recordings. (ZIP) [file pone.0332592.s016.zip]

Archive with 4 entries (3 files):
- Processed data/
- Processed data/Gamma power in OEPs.xlsx
- Processed data/LFPs.xlsx
- Processed data/OEPs.xlsx
