# Supplementary material for: Interleukin-1β depresses neuronal activity in the rat olfactory bulb even during odor stimulation
Source: PLoS One. 2025 Sep 18;20(9):e0332592. doi: 10.1371/journal.pone.0332592 (PMC12445527; doi:10.1371/journal.pone.0332592)
Supplement: S14 File — Processed data of LFP recordings. (ZIP) [file pone.0332592.s016.zip › Processed data/Gamma power in OEPs.xlsx]

## Sheet: Gamma power in OEPs
	PBS							IL-1β							IL-1Ra							IL-1Ra+IL-1β
Trial	Rat	Time post adm.	Total power	Gamma power	Relative Gamma power	Mean B1-B6		Rat	Time post adm.	Total power	Gamma power	Relative Gamma power	Mean B1-B6		Rat	Time post adm.	Total power	Gamma power	Relative Gamma power	Mean B1-B6		Rat	Time post adm.	Total power	Gamma power	Relative Gamma power	Mean B1-B6
1	1	15 min	289	37	0.128028			1	15 min	688	75.2	0.109302			1	15 min	351	54.7	0.15584			1	15 min	304	20.2	0.0664474
2		20 min	430	16.2	0.0376744				20 min	962	113	0.117464				20 min	296	52.4	0.177027				20 min	318	23.2	0.072956
3		25 min	579	61.8	0.106736				25 min	715	39.8	0.0556643				25 min	322	53.5	0.166149				25 min	349	55.1	0.15788
4		30 min	431	26.8	0.062181				30 min	623	48.2	0.0773676				30 min	425	46.9	0.110353				30 min	298	28.7	0.0963087
5		35 min	435	50.4	0.115862				35 min	670	51.1	0.0762687				35 min	299	39.7	0.132776				35 min	236	19.4	0.0822034
6		40 min	472	52.1	0.110381	0.093477			40 min	778	87.8	0.112853	0.0914867			40 min	311	35.4	0.113826	0.142662			40 min	291	33.5	0.11512	0.0984859
1	2	15 min	417	39.3	0.0942446			2	15 min	610	51.5	0.0844262			2	15 min	310	49.7	0.160323			2	15 min	170	16	0.0941176
2		20 min	450	56.9	0.126444				20 min	724	39.7	0.0548343				20 min	377	45.6	0.120955				20 min	211	19.4	0.0919431
3		25 min	485	62.2	0.128247				25 min	852	37.8	0.0443662				25 min	415	37.7	0.0908434				25 min	145	11.2	0.0772414
4		30 min	537	64.6	0.120298				30 min	597	28.8	0.0482412				30 min	422	43.3	0.102607				30 min	124	13.3	0.107258
5		35 min	396	36.3	0.0916667				35 min	819	119	0.145299				35 min	384	32.6	0.0848958				35 min	145	15.9	0.109655
6		40 min	411	38.9	0.0946472	0.109258			40 min	699	95.6	0.136767	0.0856556			40 min	467	41.9	0.0897216	0.108224			40 min	185	16.9	0.0913514	0.0952611
1	3	15 min	689	60.7	0.0880987			3	15 min	1300	91.6	0.0704615			3	15 min	148	24.7	0.166892			3	15 min	297	26.3	0.0885522
2		20 min	642	58.8	0.0915888				20 min	443	81.5	0.183973				20 min	137	28.4	0.207299				20 min	272	29.9	0.109926
3		25 min	742	62.2	0.0838275				25 min	301	65.6	0.21794				25 min	210	26.1	0.124286				25 min	413	45.8	0.110896
4		30 min	711	60.7	0.0853727				30 min	319	53.9	0.168966				30 min	188	27.5	0.146277				30 min	213	26.8	0.125822
5		35 min	660	64	0.0969697				35 min	432	50.4	0.116667				35 min	255	26.6	0.104314				35 min	258	24.7	0.0957364
6		40 min	893	71.5	0.0800672	0.0876541			40 min	657	94.9	0.144444	0.150409			40 min	193	22.9	0.118653	0.14462			40 min	304	38.9	0.127961	0.109816
1	4	15 min	403	79	0.19603			4	15 min	237	36.6	0.15443			4	15 min	619	52	0.0840065			4	15 min	191	17.7	0.0926702
2		20 min	557	79.7	0.143088				20 min	179	29.2	0.163128				20 min	304	48.3	0.158882				20 min	371	30.6	0.0824798
3		25 min	501	84.4	0.168463				25 min	140	30.1	0.215				25 min	356	51.2	0.14382				25 min	188	14.1	0.075
4		30 min	586	71	0.12116				30 min	158	29.2	0.18481				30 min	482	65.5	0.135892				30 min	454	19.8	0.0436123
5		35 min	720	67.6	0.0938889				35 min	131	23.1	0.176336				35 min	562	68.8	0.12242				35 min	234	19.6	0.0837607
6		40 min	678	82.9	0.122271	0.140817			40 min	301	38.4	0.127575	0.170213			40 min	503	46.4	0.0922465	0.122878			40 min	336	40.4	0.120238	0.0829602
1	5	15 min	654	109	0.166667			5	15 min	581	61.4	0.10568			5	15 min	486	116	0.238683			5	15 min	284	35.8	0.126056
2		20 min	947	87.9	0.0928194				20 min	284	29.6	0.104225				20 min	416	13.7	0.0329327				20 min	304	30.7	0.100987
3		25 min	673	103	0.153046				25 min	237	36.7	0.154852				25 min	273	12.5	0.0457875				25 min	304	47.2	0.155263
4		30 min	678	91.3	0.134661				30 min	270	41.4	0.153333				30 min	314	39.3	0.125159				30 min	288	32.3	0.112153
5		35 min	800	112	0.14				35 min	293	61.2	0.208874				35 min	291	18.1	0.0621993				35 min	283	33	0.116608
6		40 min	756	78	0.103175	0.131728			40 min	477	65.4	0.137107	0.144012			40 min	378	29.3	0.0775132	0.0970459			40 min	309	31.2	0.100971	0.118673
1	6	15 min	465	57.2	0.123011			6	15 min	283	15.1	0.0533569			6	15 min	365	54.2	0.148493			6	15 min	264	44.7	0.169318
2		20 min	417	44.8	0.107434				20 min	295	11.3	0.0383051				20 min	448	36	0.0803571				20 min	292	20	0.0684932
3		25 min	590	37.6	0.0637288				25 min	337	34.6	0.102671				25 min	499	45.1	0.0903808				25 min	334	24.6	0.0736527
4		30 min	400	43.1	0.10775				30 min	291	17.9	0.061512				30 min	456	25.1	0.0550439				30 min	323	27.1	0.0839009
5		35 min	415	66.5	0.160241				35 min	308	22.4	0.0727273				35 min	430	40.6	0.0944186				35 min	281	25.9	0.0921708
6		40 min	610	63.2	0.103607	0.110962			40 min	286	33.4	0.116783	0.0742259			40 min	344	26.9	0.0781977	0.0911485			40 min	287	31.9	0.11115	0.0997809
