# Supplementary material for: Interleukin-1β depresses neuronal activity in the rat olfactory bulb even during odor stimulation
Source: PLoS One. 2025 Sep 18;20(9):e0332592. doi: 10.1371/journal.pone.0332592 (PMC12445527; doi:10.1371/journal.pone.0332592)
Supplement: S14 File — Processed data of LFP recordings. (ZIP) [file pone.0332592.s016.zip › Processed data/LFPs.xlsx]

## Sheet: microV2-Hz
	Olfatory Bulb														Entorhinal Cortex
	Total power (μV2)					Total frequency (Hz)					Ratio (μV2/Hz)				Total power (μV2)					Total frequency (Hz)					Ratio (μV2/Hz)
	PBS					PBS					PBS				PBS					PBS					PBS
	Rat	Baseline	10 min Tx.	Normalized		Rat	Baseline	10 min Tx.	Normalized		Rat	Baseline	10 min Tx.		Rat	Baseline	10 min Tx.	Normalized		Rat	Baseline	10 min Tx.	Normalized		Rat	Baseline	10 min Tx.
	1	37100	27100	0.730458		1	3.17	4.33	1.36593		1	11703.5	6258.66		1	5110	3160	0.618395		1	4.56	6.32	1.38596		1	1120.61	500
	2	42300	28600	0.676123		2	3.1	2.57	0.829032		2	13645.2	11128.4		2	5520	4040	0.731884		2	4.23	3.41	0.806147		2	1304.96	1184.75
	3	31900	39700	1.24451		3	3.34	2.73	0.817365		3	9550.9	14542.1		3	5380	3960	0.736059		3	4.55	3.81	0.837363		3	1182.42	1039.37
	4	33700	32700	0.970326		4	2.15	2.73	1.26977		4	15674.4	11978		4	1930	4030	2.08808		4	4.71	3.92	0.832272		4	409.766	1028.06
	5	30200	41600	1.37748		5	2.39	3.58	1.49791		5	12636	11620.1		5	1900	3330	1.75263		5	4.31	6.42	1.48956		5	440.835	518.692
	6	28900	24800	0.858131		6	2.84	2.5	0.880282		6	10176.1	9920		6	3580	2610	0.72905		6	4.65	4.23	0.909677		6	769.892	617.021
	Mean	34016.7	32416.7			Mean	2.83167	3.07333			Mean	12231	10907.9		Mean	3903.33	3521.67			Mean	4.50167	4.685			Mean	871.415	814.649
	IL-1β					IL-1β					IL-1β				IL-1β					IL-1β					IL-1β
	Rat	Baseline	10 min Tx.	Normalized		Rat	Baseline	10 min Tx.	Normalized		Rat	Baseline	10 min Tx.		Rat	Baseline	10 min Tx.	Normalized		Rat	Baseline	10 min Tx.	Normalized		Rat	Baseline	10 min Tx.
	1	29900	1870	0.0625418		1	2.57	7.1	2.76265		1	11634.2	263.38		1	2990	4730	1.58194		1	3.86	8.51	2.20466		1	774.611	555.817
	2	32800	1540	0.0469512		2	2.22	3.52	1.58559		2	14774.8	437.5		2	2780	1610	0.579137		2	4.18	5.45	1.30383		2	665.072	295.413
	3	34600	1800	0.0520231		3	2.33	3.11	1.33476		3	14849.8	578.778		3	3540	1540	0.435028		3	3.58	5.52	1.5419		3	988.827	278.986
	4	40300	1400	0.0347395		4	3.22	3.79	1.17702		4	12515.5	369.393		4	3250	1400	0.430769		4	4.07	6.02	1.47912		4	798.526	232.558
	5	30200	1880	0.0622517		5	2.45	6.58	2.68571		5	12326.5	285.714		5	3430	4400	1.2828		5	3.87	8.69	2.24548		5	886.305	506.329
	6	33200	2830	0.085241		6	2.26	5.92	2.61947		6	14690.3	478.041		6	5600	2140	0.382143		6	3.97	6.87	1.73048		6	1410.58	311.499
	Mean	33500	1886.67			Mean	2.50833	5.00333			Mean	13465.2	402.134		Mean	3598.33	2636.67			Mean	3.92167	6.84333			Mean	920.653	363.434
	IL-1Ra					IL-1Ra					IL-1Ra				IL-1Ra					IL-1Ra					IL-1Ra
	Rat	Baseline	10 min Tx.	Normalized		Rat	Baseline	10 min Tx.	Normalized		Rat	Baseline	10 min Tx.		Rat	Baseline	10 min Tx.	Normalized		Rat	Baseline	10 min Tx.	Normalized		Rat	Baseline	10 min Tx.
	1	34000	38600	1.13529		1	2.72	1.84	0.676471		1	12500	20978.3		1	3520	4180	1.1875		1	4.06	3.18	0.783251		1	866.995	1314.47
	2	40400	11300	0.279703		2	2.78	2.1	0.755396		2	14532.4	5380.95		2	3200	3400	1.0625		2	4.68	3.44	0.735043		2	683.761	988.372
	3	24300	3220	0.13251		3	2.44	3.14	1.28689		3	9959.02	1025.48		3	3650	1180	0.323288		3	4.46	3.17	0.710762		3	818.386	372.24
	4	24900	5320	0.213655		4	2.51	3.77	1.50199		4	9920.32	1411.14		4	3080	4630	1.50325		4	4.61	5.22	1.13232		4	668.113	886.973
	5	35200	10200	0.289773		5	2.91	2.42	0.831615		5	12096.2	4214.88		5	4100	6060	1.47805		5	3.78	2.18	0.57672		5	1084.66	2779.82
	6	33600	8220	0.244643		6	2.86	4.36	1.52448		6	11748.3	1885.32		6	3580	3420	0.955307		6	4.65	3.7	0.795699		6	769.892	924.324
	Mean	32066.7	12810			Mean	2.70333	2.93833			Mean	11792.7	5816		Mean	3521.67	3811.67			Mean	4.37333	3.48167			Mean	815.3	1211.03
	IL-1Ra + IL-1β					IL-1Ra + IL-1β					IL-1Ra + IL-1β				IL-1Ra + IL-1β					IL-1Ra + IL-1β					IL-1Ra + IL-1β
	Rat	Baseline	10 min Tx.	Normalized		Rat	Baseline	10 min Tx.	Normalized		Rat	Baseline	10 min Tx.		Rat	Baseline	10 min Tx.	Normalized		Rat	Baseline	10 min Tx.	Normalized		Rat	Baseline	10 min Tx.
	1	30600	14200	0.464052		1	3.03	5.36	1.76898		1	10099	2649.25		1	5820	3070	0.527491		1	3.19	6.19	1.94044		1	1824.45	495.961
	2	42100	33100	0.786223		2	2.7	2.81	1.04074		2	15592.6	11779.4		2	4250	8700	2.04706		2	3.85	2.37	0.615584		2	1103.9	3670.89
	3	33200	12600	0.379518		3	2.76	5.21	1.88768		3	12029	2418.43		3	3420	2460	0.719298		3	4.44	6.23	1.40315		3	770.27	394.864
	4	36900	7980	0.21626		4	2.91	8.04	2.76289		4	12680.4	992.537		4	3280	1180	0.359756		4	4.17	7.79	1.86811		4	786.571	151.476
	5	36200	10300	0.28453		5	2.98	7.5	2.51678		5	12147.7	1373.33		5	3390	1570	0.463127		5	4.1	7.43	1.8122		5	826.829	211.306
	6	38200	13200	0.34555		6	2.87	4.67	1.62718		6	13310.1	2826.55		6	3120	3120	1		6	3.86	5.01	1.29793		6	808.29	622.754
	Mean	36200	15230			Mean	2.875	5.59833			Mean	12643.1	3673.24		Mean	3880	3350			Mean	3.935	5.83667			Mean	1020.05	924.541

## Sheet: Frequencies
	Olfatory Bulb													Entorhinal Cortex
	PBS													PBS
	Rat	Mean power per frequency (μV2)					Total	Relative power						Rat	Mean power per frequency (μV2)					Total	Relative power
		Delta	Theta	Alpha	Beta	Gamma		% Delta	% Theta	% Alpha	% Beta	% Gamma			Delta	Theta	Alpha	Beta	Gamma		% Delta	% Theta	% Alpha	% Beta	% Gamma
	1	18800	3580	2370	2180	152	27082	0.694188	0.132191	0.087512	0.0804963	0.00561258		1	1830	594	183	471	81.1	3159.1	0.579279	0.188028	0.0579279	0.149093	0.0256719
	2	23900	2910	1090	710	32.5	28642.5	0.834424	0.101597	0.0380553	0.0247883	0.00113468		2	2970	584	294	175	19.3	4042.3	0.73473	0.144472	0.0727309	0.0432922	0.00477451
	3	32900	3810	1740	1190	38.8	39678.8	0.829158	0.096021	0.0438521	0.0299908	0.000977852		3	2790	572	359	218	16.5	3955.5	0.705347	0.144609	0.0907597	0.0551131	0.00417141
	4	26900	3940	1130	690	46.2	32706.2	0.822474	0.120466	0.03455	0.0210969	0.00141258		4	2750	593	468	196	25.8	4032.8	0.681908	0.147044	0.116048	0.0486015	0.00639754
	5	31300	4930	2710	2550	126	41616	0.752115	0.118464	0.0651192	0.0612745	0.00302768		5	1840	635	269	505	80.8	3329.8	0.552586	0.190702	0.0807856	0.151661	0.0242657
	6	21100	2660	552	484	32.8	24828.8	0.84982	0.107134	0.0222322	0.0194935	0.00132105		6	1660	543	186	190	226	2805	0.5918	0.193583	0.0663102	0.0677362	0.0805704
	Mean	25816.7	3638.33	1598.67	1300.67	71.3833	32425.7	0.79703	0.112646	0.0485535	0.0395234	0.00224774		Mean	2306.67	586.833	293.167	292.5	74.9167	3554.08	0.640942	0.168073	0.0807604	0.0859161	0.0243086
	IL-1β													IL-1β
	Rat	Mean power per frequency (μV2)					Total	Relative power						Rat	Mean power per frequency (μV2)					Total	Relative power
		Delta	Theta	Alpha	Beta	Gamma		% Delta	% Theta	% Alpha	% Beta	% Gamma			Delta	Theta	Alpha	Beta	Gamma		% Delta	% Theta	% Alpha	% Beta	% Gamma
	1	871	406	229	311	51.8	1868.8	0.466074	0.217252	0.122539	0.166417	0.0277183		1	1500	883	1200	1040	114	4737	0.316656	0.186405	0.253325	0.219548	0.0240659
	2	1260	92.9	87.4	74.3	21	1535.6	0.820526	0.0604975	0.0569159	0.048385	0.0136754		2	1060	213	152	147	41.5	1613.5	0.656957	0.132011	0.0942051	0.0911063	0.0257205
	3	1490	151	79.4	61.8	16.9	1799.1	0.828192	0.0839309	0.0441332	0.0343505	0.00939359		3	969	216	182	135	34.5	1536.5	0.630654	0.140579	0.118451	0.087862	0.0224536
	4	1070	126	109	69.2	17.9	1392.1	0.768623	0.0905107	0.078299	0.0497091	0.0128583		4	864	180	186	137	36.9	1403.9	0.615428	0.128214	0.132488	0.0975853	0.0262839
	5	948	366	216	302	37	1869	0.507223	0.195827	0.11557	0.161584	0.0197967		5	1360	845	997	1100	100	4402	0.30895	0.191958	0.226488	0.249886	0.0227169
	6	1520	587	323	336	60.6	2826.6	0.537749	0.20767	0.114272	0.118871	0.0214392		6	1000	528	239	306	62.6	2135.6	0.468252	0.247237	0.111912	0.143285	0.0293126
	Mean	1193.17	288.15	173.967	192.383	34.2	1881.87	0.654731	0.142615	0.0886213	0.0965527	0.0174802		Mean	1125.5	477.5	492.667	477.5	64.9167	2638.08	0.499483	0.171068	0.156145	0.148212	0.0250922
	Il-1Ra													Il-1Ra
	Rat	Mean power per frequency (μV2)					Total	Relative power						Rat	Mean power per frequency (μV2)					Total	Relative power
		Delta	Theta	Alpha	Beta	Gamma		% Delta	% Theta	% Alpha	% Beta	% Gamma			Delta	Theta	Alpha	Beta	Gamma		% Delta	% Theta	% Alpha	% Beta	% Gamma
	1	35100	2500	637	352	268	38857	0.903312	0.0643385	0.0163934	0.00905886	0.00689708		1	3190	509	338	147	1.58	4185.58	0.76214	0.121608	0.0807534	0.0351206	0.000377487
	2	9910	893	386	148	231	11568	0.856674	0.0771957	0.0333679	0.0127939	0.0199689		2	2530	470	289	114	1.85	3404.85	0.743058	0.138038	0.0848789	0.0334817	0.000543343
	3	1380	942	429	428	45.1	3224.1	0.428026	0.292175	0.13306	0.13275	0.0139884		3	622	225	139	174	24.2	1184.2	0.525249	0.190002	0.117379	0.146935	0.0204357
	4	4240	401	124	447	102	5314	0.797892	0.075461	0.0233346	0.0841174	0.0191946		4	3030	342	508	662	86.7	4628.7	0.654611	0.0738868	0.10975	0.143021	0.018731
	5	8590	1010	412	228	2.6	10242.6	0.838654	0.0986078	0.0402242	0.02226	0.000253842		5	5390	322	216	130	2.37	6060.37	0.889385	0.0531321	0.0356414	0.0214508	0.000391065
	6	5490	1180	799	684	62.1	8215.1	0.668282	0.143638	0.0972599	0.0832613	0.00755925		6	2690	315	158	213	38.9	3414.9	0.787724	0.0922428	0.0462678	0.0623737	0.0113913
	Mean	10785	1154.33	464.5	381.167	118.467	12903.5	0.748807	0.125236	0.0572734	0.0573736	0.0113103		Mean	2908.67	363.833	274.667	240	25.9333	3813.1	0.727028	0.111485	0.0791117	0.0737304	0.00864497
	IL-1Ra+IL-1β													IL-1Ra+IL-1β
	Rat	Mean power per frequency (μV2)					Total	Relative power						Rat	Mean power per frequency (μV2)					Total	Relative power
		Delta	Theta	Alpha	Beta	Gamma		% Delta	% Theta	% Alpha	% Beta	% Gamma			Delta	Theta	Alpha	Beta	Gamma		% Delta	% Theta	% Alpha	% Beta	% Gamma
	1	6540	4720	1530	1350	35.3	14175.3	0.461366	0.332974	0.107934	0.0952361	0.00249025		1	1100	1080	513	370	8.89	3071.89	0.358086	0.351575	0.166998	0.120447	0.00289398
	2	27500	3400	1110	1080	102	33192	0.828513	0.102434	0.0334418	0.032538	0.00307303		2	7480	706	323	179	12.1	8700.1	0.85976	0.0811485	0.037126	0.0205745	0.00139079
	3	5980	4170	1360	1100	34.9	12644.9	0.472918	0.329777	0.107553	0.0869916	0.00276001		3	921	816	388	324	8.93	2457.93	0.374706	0.331987	0.157856	0.131818	0.00363314
	4	3050	1870	1320	1480	252	7972	0.382589	0.234571	0.16558	0.18565	0.0316106		4	310	292	359	214	8.31	1183.31	0.261977	0.246765	0.303386	0.180849	0.00702267
	5	4220	2520	1400	1890	256	10286	0.410266	0.244993	0.136107	0.183745	0.0248882		5	468	383	428	286	7.97	1572.97	0.297526	0.243488	0.272097	0.181822	0.00506685
	6	7280	3580	1420	864	36.2	13180.2	0.552344	0.27162	0.107737	0.0655529	0.00274654		6	1620	756	487	247	9.09	3119.09	0.519382	0.242378	0.156135	0.0791898	0.00291431
	Mean	9095	3376.67	1356.67	1294	119.4	15241.7	0.517999	0.252728	0.109726	0.108286	0.0112614		Mean	1983.17	672.167	416.333	270	9.215	3350.88	0.44524	0.249557	0.182266	0.119117	0.00382029

## Sheet: Representative spectrum
	Vehicle						IL-1β						IL-1Ra						IL-1Ra+IL-1β
	Time (s)	Olfactory bulb		Entorhinal cortex			Time (s)	Olfactory bulb		Entorhinal cortex			Time (s)	Olfactory bulb		Entorhinal cortex			Time (s)	Olfactory bulb		Entorhinal cortex
		μV2	Hz	μV2	Hz			μV2	Hz	μV2	Hz			μV2	Hz	μV2	Hz			μV2	Hz	μV2	Hz
	1	73600	2.72	2420	3.55		1	4980	2	1340	3.19		1	18000	2.6	1910	5.41		1	11600	6.38	5150	2.24
	2	59000	3.18	5120	2.94		2	3570	5.96	1870	7.53		2	4970	4.52	1360	8.11		2	11500	7.79	1760	4.29
	3	15100	1.96	7200	2.38		3	2580	5.29	1590	9.54		3	10000	2.65	1410	5.73		3	26000	4.09	1820	4.2
	4	34700	4.56	1900	5.08		4	6100	1.9	561	7.36		4	21800	3.24	1720	8.45		4	5710	8.5	1860	6.26
	5	61000	2.39	6.07	4.34		5	2870	3.34	1110	7.64		5	8580	4.56	6750	3.87		5	15100	5.28	388	10.1
	6	24200	6.26	3620	3.04		6	3540	3.83	2290	7		6	2680	6.06	4340	3.03		6	4180	8.39	1180	6.66
	7	20800	6.05	7670	5.6		7	1210	4.56	401	8.75		7	9330	4.12	6970	4.08		7	5730	7.89	1360	5.82
	8	56500	2.2	1930	5.71		8	9210	1.73	966	7.04		8	8500	3.7	3680	4.49		8	9230	6.46	539	11
	9	28700	3.03	4860	4.62		9	4050	3.94	1920	6.7		9	10100	3.56	2300	5.9		9	5610	9.24	897	6.71
	10	25800	7.1	8440	3.48		10	3540	2.74	1070	2		10	11500	2.83	1890	9.08		10	10400	7.16	1010	6.79
	11	31200	2.73	1160	4.64		11	1950	7.54	3150	7.24		11	5020	3.87	2380	5.2		11	31900	4.14	935	8.07
	12	70900	2.21	3050	4.33		12	2530	4.55	1100	6.69		12	4670	4.61	2240	5.84		12	4000	7.62	996	9.92
	13	20800	4.69	6530	3.83		13	1690	5.01	2140	3.81		13	4450	4.07	2460	4.4		13	17700	8.04	2590	5.98
	14	37100	2.12	4440	4.35		14	2040	5.14	642	8.74		14	5640	3.95	1940	6.52		14	14600	13.5	4920	17.2
	15	31700	2.34	5900	3.68		15	903	10	2490	3.82		15	11200	3.46	1120	9.11		15	8780	10.6	4580	15.4
	16	64700	2.33	4570	3.62		16	5570	3.14	2110	3.62		16	11000	3.4	2450	5.19		16	27300	4.51	1870	13.6
	17	50100	2.44	9580	1.94		17	2120	5.85	1500	4.76		17	16900	3.27	2240	7.36		17	14000	7.46	3850	5.75
	18	41000	2.18	1210	6.5		18	2830	2.8	2410	4.98		18	3610	7.08	2990	5.92		18	6230	14.2	1750	14.3
	19	8690	4.6	1420	5.91		19	2500	4.33	3200	3.78		19	15500	3.5	1450	8.81		19	11500	9.34	1870	14.3
	20	18200	1.73	1160	5.93		20	2450	5.3	1090	8.21		20	18500	2.56	3620	4.44		20	19700	5.82	3340	4.81
	21	22500	1.83	4390	2.53		21	1470	6.92	2680	3.66		21	8070	3.53	1750	8.06		21	6510	12.6	2020	13.2
	22	11400	3.09	2340	3.94		22	2610	3.76	553	8.41		22	14800	3.8	911	8.83		22	7740	11.5	2370	14.7
	23	38200	2.17	1950	5.3		23	1510	6.97	4030	8.71		23	17200	3.71	1030	8.42		23	6350	13	2980	13
	24	3250	4.01	1560	6.56		24	1320	6.91	1690	5.83		24	18100	3.72	3180	4.57		24	6570	12.4	2410	14.8
	25	53900	1.91	2890	3.82		25	2610	3.75	1620	4.66		25	6970	3.35	2740	4.84		25	8730	9.5	2350	16.3
	26	83300	1.66	1770	3.93		26	1730	4.72	1730	7.07		26	2210	5.92	2170	6.54		26	9620	9.79	1710	17.6
	27	23200	2.04	575	7.3		27	1020	7.5	830	7.62		27	2140	6.51	2570	5.22		27	9490	8.94	1990	15.2
	28	46300	1.65	1510	4.83		28	5180	4.12	2480	6.59		28	4290	5.85	1760	9.79		28	6330	10.6	1620	6.81
	29	42200	3.04	1670	4.84		29	8990	2.39	3570	4.95		29	7080	4.39	1830	5.81		29	11000	7.01	1020	10
	30	60300	2.5	887	8.02		30	4900	3.95	3460	4.17		30	17700	3.36	1490	8.17		30	110000	2.03	4860	3.28
