# Supplementary material for: Interleukin-1β depresses neuronal activity in the rat olfactory bulb even during odor stimulation
Source: PLoS One. 2025 Sep 18;20(9):e0332592. doi: 10.1371/journal.pone.0332592 (PMC12445527; doi:10.1371/journal.pone.0332592)
Supplement: S14 File — Processed data of LFP recordings. (ZIP) [file pone.0332592.s016.zip › Processed data/OEPs.xlsx]

## Sheet: P1
	Olfactory bulb
	Voltage (P1) - PBS									Latency (P1) - PBS
	Rat	Ev1	Ev2	Ev3	Ev4	Ev5	Ev6	Mean		Rat	Ev1	Ev2	Ev3	Ev4	Ev5	Ev6	Mean
	R1	46	44	47	28	23	53	40.1667		R1	73	80	88	76	91	71	79.8333
	R2	48	54	48	32	34	25	40.1667		R2	60	75	76	85	66	98	76.6667
	R3	35	55	40	35	22	49	39.3333		R3	68	81	65	64	91	61	71.6667
	R4	45	46	38	43	38	38	41.3333		R4	64	91	67	79	73	84	76.3333
	R5	23	46	50	43	23	55	40		R5	77	100	85	65	92	61	80
	R6	27	32	38	31	30	40	33		R6	85	80	91	86	61	61	77.3333
	Voltage (P1) - IL-1β									Latency (P1) - IL-1β
	Rat	Ev1	Ev2	Ev3	Ev4	Ev5	Ev6	Mean		Rat	Ev1	Ev2	Ev3	Ev4	Ev5	Ev6	Mean
	R1	28	1	33	21	28	8	19.8333		R1	112	106	117	120	123	100	113
	R2	1	2	35	27	23	36	20.6667		R2	125	110	112	123	117	119	117.667
	R3	21	25	14	14	1	37	18.6667		R3	109	116	110	111	123	123	115.333
	R4	34	35	32	2	26	33	27		R4	125	102	102	102	113	100	107.333
	R5	32	4	22	23	24	11	19.3333		R5	108	104	122	120	106	108	111.333
	R6	13	17	31	33	22	25	23.5		R6	101	113	125	103	109	111	110.333
	Voltage (P1) - IL-1Ra									Latency (P1) - IL-1Ra
	Rat	Ev1	Ev2	Ev3	Ev4	Ev5	Ev6	Mean		Rat	Ev1	Ev2	Ev3	Ev4	Ev5	Ev6	Mean
	R1	18	28	36	30	19	36	27.8333		R1	100	83	80	84	100	85	88.6667
	R2	53	17	49	20	32	40	35.1667		R2	90	104	99	83	90	86	92
	R3	28	56	56	42	56	36	45.6667		R3	103	102	80	83	91	93	92
	R4	27	29	39	30	56	54	39.1667		R4	101	96	88	95	97	102	96.5
	R5	45	28	17	26	41	26	30.5		R5	81	102	100	99	88	94	94
	R6	24	47	50	37	42	40	40		R6	93	85	84	89	101	95	91.1667
	Voltage (P1) - IL-1Ra + IL-1β									Latency (P1) - IL-1Ra + IL-1β
	Rat	Ev1	Ev2	Ev3	Ev4	Ev5	Ev6	Mean		Rat	Ev1	Ev2	Ev3	Ev4	Ev5	Ev6	Mean
	R1	20	2	37	35	34	9	22.8333		R1	84	92	87	91	77	77	84.6667
	R2	33	15	4	37	29	3	20.1667		R2	92	64	60	66	64	92	73
	R3	8	31	23	13	24	27	21		R3	100	95	78	85	86	96	90
	R4	18	9	14	23	26	22	18.6667		R4	96	79	60	86	81	81	80.5
	R5	2	33	32	1	10	1	13.1667		R5	92	74	64	93	68	91	80.3333
	R6	33	38	23	13	21	11	23.1667		R6	100	92	72	81	80	75	83.3333
	Note: The voltage sign on the graphs has been reversed since negative waves in the EEG are represented as upward deflections, while positive waves are represented as downward deflections.

## Sheet: N1
	Olfactory bulb
	Voltage (N1) - PBS									Latency (N1) - PBS
	Rat	Ev1	Ev2	Ev3	Ev4	Ev5	Ev6	Mean		Rat	Ev1	Ev2	Ev3	Ev4	Ev5	Ev6	Mean
	R1	-49	-46	-68	-70	-54	-46	-55.5		R1	97	77	66	67	85	68	76.6667
	R2	-41	-67	-56	-60	-65	-53	-57		R2	86	102	76	82	79	83	84.6667
	R3	-71	-69	-38	-46	-53	-52	-54.8333		R3	88	84	79	64	78	100	82.1667
	R4	-36	-62	-41	-66	-68	-43	-52.6667		R4	73	73	98	62	75	75	76
	R5	-55	-62	-52	-60	-38	-47	-52.3333		R5	87	62	98	86	66	75	79
	R6	-52	-58	-70	-68	-54	-45	-57.8333		R6	76	84	72	102	101	105	90
	Voltage (N1) - IL-1β									Latency (N1) - IL-1β
	Rat	Ev1	Ev2	Ev3	Ev4	Ev5	Ev6	Mean		Rat	Ev1	Ev2	Ev3	Ev4	Ev5	Ev6	Mean
	R1	-39	-33	-29	-4	-30	-21	-26		R1	109	138	114	127	126	126	123.333
	R2	-14	-13	-17	-29	-39	-36	-24.6667		R2	135	111	109	105	134	137	121.833
	R3	-8	-19	-24	-4	-26	-23	-17.3333		R3	133	118	128	128	140	105	125.333
	R4	-12	-12	-29	-10	-23	-12	-16.3333		R4	100	106	124	121	109	123	113.833
	R5	-25	-37	-31	-22	-12	-18	-24.1667		R5	105	128	140	110	133	126	123.667
	R6	-27	-16	-17	-29	-34	-10	-22.1667		R6	121	116	122	123	122	115	119.833
	Voltage (N1) - IL-1Ra									Latency (N1) - IL-1Ra
	Rat	Ev1	Ev2	Ev3	Ev4	Ev5	Ev6	Mean		Rat	Ev1	Ev2	Ev3	Ev4	Ev5	Ev6	Mean
	R1	-18	-43	-21	-43	-39	-25	-31.5		R1	112	89	76	106	74	117	95.6667
	R2	-44	-30	-20	-15	-22	-44	-29.1667		R2	104	64	115	78	120	91	95.3333
	R3	-42	-12	-12	-14	-28	-24	-22		R3	81	79	93	64	103	109	88.1667
	R4	-24	-11	-11	-16	-33	-37	-22		R4	71	74	66	97	81	117	84.3333
	R5	-28	-39	-34	-16	-20	-44	-30.1667		R5	86	95	108	80	106	83	93
	R6	-19	-25	-43	-42	-31	-11	-28.5		R6	66	69	91	73	95	112	84.3333
	Voltage (N1) - IL-1Ra + IL-1β									Latency (N1) - IL-1Ra + IL-1β
	Rat	Ev1	Ev2	Ev3	Ev4	Ev5	Ev6	Mean		Rat	Ev1	Ev2	Ev3	Ev4	Ev5	Ev6	Mean
	R1	-16	-29	-31	-23	-14	-12	-20.8333		R1	99	64	84	62	93	97	83.1667
	R2	-22	-10	-33	-30	-13	-39	-24.5		R2	96	62	72	64	67	91	75.3333
	R3	-39	-34	-31	-16	-10	-22	-25.3333		R3	67	71	75	79	76	90	76.3333
	R4	-29	-40	-24	-27	-19	-23	-27		R4	69	72	92	82	70	89	79
	R5	-20	-35	-42	-27	-23	-30	-29.5		R5	77	64	70	66	69	81	71.1667
	R6	-37	-13	-22	-20	-23	-12	-21.1667		R6	73	67	65	93	98	75	78.5
	Note: The voltage sign on the graphs has been reversed since negative waves in the EEG are represented as upward deflections, while positive waves are represented as downward deflections.

## Sheet: P2
	Olfactory bulb
	Voltage (P2) - PBS									Latency (P2) - PBS
	Rat	Ev1	Ev2	Ev3	Ev4	Ev5	Ev6	Mean		Rat	Ev1	Ev2	Ev3	Ev4	Ev5	Ev6	Mean
	R1	72	36	51	62	47	72	56.6667		R1	117	121	121	110	138	120	121.167
	R2	48	69	80	37	39	45	53		R2	126	117	117	122	117	127	121
	R3	68	46	46	66	76	39	56.8333		R3	140	138	133	122	126	117	129.333
	R4	66	79	43	36	68	46	56.3333		R4	126	118	113	131	129	112	121.5
	R5	64	77	44	36	56	55	55.3333		R5	129	136	112	113	137	133	126.667
	R6	43	69	41	71	42	36	50.3333		R6	114	112	132	124	131	135	124.667
	Voltage (P2) - IL-1β									Latency (P2) - IL-1β
	Rat	Ev1	Ev2	Ev3	Ev4	Ev5	Ev6	Mean		Rat	Ev1	Ev2	Ev3	Ev4	Ev5	Ev6	Mean
	R1	14	35	41	24	44	33	31.8333		R1	142	169	132	168	165	151	154.5
	R2	30	5	19	6	25	25	18.3333		R2	162	170	151	143	162	170	159.667
	R3	40	4	12	24	2	14	16		R3	135	139	149	155	136	138	142
	R4	28	26	2	43	15	37	25.1667		R4	159	160	161	165	159	161	160.833
	R5	13	10	33	27	26	8	19.5		R5	147	146	144	154	167	138	149.333
	R6	31	12	22	4	13	19	16.8333		R6	147	161	158	158	166	139	154.833
	Voltage (P2) - IL-1Ra									Latency (P2) - IL-1Ra
	Rat	Ev1	Ev2	Ev3	Ev4	Ev5	Ev6	Mean		Rat	Ev1	Ev2	Ev3	Ev4	Ev5	Ev6	Mean
	R1	72	58	44	49	60	57	56.6667		R1	110	121	141	128	143	132	129.167
	R2	63	51	40	38	48	77	52.8333		R2	137	120	133	129	119	119	126.167
	R3	42	33	48	61	44	55	47.1667		R3	152	124	151	141	139	159	144.333
	R4	37	49	80	31	75	46	53		R4	137	157	142	127	153	148	144
	R5	47	44	64	56	46	76	55.5		R5	153	136	128	116	153	137	137.167
	R6	38	65	47	37	71	50	51.3333		R6	157	156	110	158	135	152	144.667
	Voltage (P2) - IL-1Ra + IL-1β									Latency (P2) - IL-1Ra + IL-1β
	Rat	Ev1	Ev2	Ev3	Ev4	Ev5	Ev6	Mean		Rat	Ev1	Ev2	Ev3	Ev4	Ev5	Ev6	Mean
	R1	36	45	77	60	50	35	50.5		R1	131	125	138	147	115	112	128
	R2	36	33	43	68	44	77	50.1667		R2	125	148	125	138	132	143	135.167
	R3	75	33	35	35	62	74	52.3333		R3	129	133	150	131	148	118	134.833
	R4	44	39	70	79	41	67	56.6667		R4	138	117	115	111	125	118	120.667
	R5	35	31	31	51	48	33	38.1667		R5	147	122	149	114	135	150	136.167
	R6	61	58	76	38	34	76	57.1667		R6	135	127	110	110	137	148	127.833
	Note: The voltage sign on the graphs has been reversed since negative waves in the EEG are represented as upward deflections, while positive waves are represented as downward deflections.

## Sheet: N2
	Olfactory bulb
	Voltage (N2) - PBS									Latency (N2) - PBS
	Rat	Ev1	Ev2	Ev3	Ev4	Ev5	Ev6	Mean		Rat	Ev1	Ev2	Ev3	Ev4	Ev5	Ev6	Mean
	R1	-123	-110	-132	-112	-131	-131	-123.167		R1	190	197	219	202	193	219	203.333
	R2	-111	-131	-112	-133	-120	-148	-125.833		R2	190	217	183	195	201	204	198.333
	R3	-147	-118	-117	-124	-126	-122	-125.667		R3	220	187	201	202	208	197	202.5
	R4	-143	-128	-130	-146	-126	-146	-136.5		R4	218	197	209	212	193	209	206.333
	R5	-136	-146	-145	-110	-146	-128	-135.167		R5	201	202	185	219	209	214	205
	R6	-129	-141	-118	-111	-137	-144	-130		R6	195	184	213	197	194	193	196
	Voltage (N2) - IL-1β									Latency (N2) - IL-1β
	Rat	Ev1	Ev2	Ev3	Ev4	Ev5	Ev6	Mean		Rat	Ev1	Ev2	Ev3	Ev4	Ev5	Ev6	Mean
	R1	-33	-50	-31	-12	-28	-39	-32.1667		R1	208	206	204	217	240	207	213.667
	R2	-44	-48	-42	-49	-41	-47	-45.1667		R2	233	212	185	203	244	198	212.5
	R3	-34	-15	-19	-25	-29	-39	-26.8333		R3	248	195	229	209	193	234	218
	R4	-35	-33	-24	-26	-48	-49	-35.8333		R4	238	218	204	229	192	244	220.833
	R5	-36	-41	-16	-20	-41	-31	-30.8333		R5	182	242	238	213	194	233	217
	R6	-30	-18	-17	-33	-44	-43	-30.8333		R6	217	189	218	211	243	221	216.5
	Voltage (N2) - IL-1Ra									Latency (N2) - IL-1Ra
	Rat	Ev1	Ev2	Ev3	Ev4	Ev5	Ev6	Mean		Rat	Ev1	Ev2	Ev3	Ev4	Ev5	Ev6	Mean
	R1	-71	-92	-96	-55	-71	-77	-77		R1	206	215	199	181	193	183	196.167
	R2	-72	-105	-54	-74	-63	-85	-75.5		R2	220	180	221	209	220	226	212.667
	R3	-94	-55	-60	-81	-50	-78	-69.6667		R3	181	186	202	228	218	197	202
	R4	-55	-51	-103	-54	-92	-67	-70.3333		R4	220	201	227	197	183	190	203
	R5	-69	-70	-68	-96	-53	-71	-71.1667		R5	228	208	223	227	182	207	212.5
	R6	-86	-78	-63	-71	-64	-74	-72.6667		R6	186	223	197	226	185	204	203.5
	Voltage (N2) - IL-1Ra + IL-1β									Latency (N2) - IL-1Ra + IL-1β
	Rat	Ev1	Ev2	Ev3	Ev4	Ev5	Ev6	Mean		Rat	Ev1	Ev2	Ev3	Ev4	Ev5	Ev6	Mean
	R1	-147	-111	-112	-93	-111	-108	-113.667		R1	226	183	187	197	185	182	193.333
	R2	-114	-126	-112	-98	-134	-111	-115.833		R2	182	185	230	191	227	183	199.667
	R3	-91	-105	-109	-149	-126	-91	-111.833		R3	227	212	219	194	194	193	206.5
	R4	-112	-121	-91	-137	-126	-128	-119.167		R4	191	185	226	204	224	210	206.667
	R5	-120	-131	-108	-145	-135	-129	-128		R5	188	230	198	183	186	205	198.333
	R6	-148	-97	-130	-93	-100	-108	-112.667		R6	200	215	202	214	220	197	208
	Note: The voltage sign on the graphs has been reversed since negative waves in the EEG are represented as upward deflections, while positive waves are represented as downward deflections.

## Sheet: Representative OPEs
				Voltage (μV)
	Time	PBS	IL-1β	IL-1Ra	IL-1Ra+IL1β	Basal
	0	2	1	1	1	0
	10	-3	0	2	-1	-4
	20	-9	-1	5	-5	-8
	30	-16	-4	0	-12	-14
	40	-26	-5	-11	-19	-25
	50	-38	-6	-26	-27	-33
	60	-31	-10	-31	-19	-28
	70	-24	-12	-20	-4	-20
	80	-5	-21	-4	2	0
	90	16	-19	17	15	16
	100	55	-16	28	22	49
	110	40	-7	32	14	38
	120	22	0	17	-5	20
	130	3	11	3	-49	0
	140	-18	22	-9	-26	-18
	150	-52	16	-19	-11	-42
	160	-29	7	-33	-1	-24
	170	-11	-1	-14	6	-8
	180	4	-9	-2	42	1
	190	70	-19	16	63	61
	200	120	-8	39	96	103
	210	100	0	30	77	98
	220	81	5	22	56	73
	230	44	16	12	38	40
	240	23	-2	5	13	20
	250	4	-10	0	1	2
	Note: The voltage sign on the graphs has been reversed since negative waves in the EEG are represented as upward deflections, while positive waves are represented as downward deflections.
